# Supplementary material for: A Novel STK4 Mutation Impairs T Cell Immunity Through Dysregulation of Cytokine-Induced Adhesion and Chemotaxis Genes
Source: J Clin Immunol. 2021 Aug 24;41(8):1839–52. doi: 10.1007/s10875-021-01115-2 (PMC8604862; doi:10.1007/s10875-021-01115-2)
Supplement: Supplementary file 2 — Supplementary file2 (XLSX 27 KB) [file 10875_2021_1115_MOESM2_ESM.xlsx]

## Sheet: Supplemental Table S5
Gene_symbol	Gene_product	DeltaGene_AssayV1_ID	Module_No
VAMP3	vesicle associated membrane protein 3	1_1	M1.1
PSMD7	proteasome 26S subunit, non-ATPase 7	1_2	M1.1
TMEM167B	transmembrane protein 167B	1_3	M1.1
CDCA4	cell division cycle associated 4	1_4	M1.2
CLCF1	cardiotrophin-like cytokine factor 1	1_5	M1.2
IRF7	interferon regulatory factor 7	1_6	M1.2
BABAM1	BRISC and BRCA1 A complex member 1	1_7	M1.4
POLR2J3	RNA polymerase II subunit J3	1_8	M1.4
AKAP17A	A-kinase anchoring protein 17A	1_9	M1.4
GYG1	glycogenin 1	1_10	M1.5
SAP30L	SAP30 like	1_11	M1.5
MTMR10	myotubularin related protein 10	1_12	M1.5
GNG11	G protein subunit gamma 11	1_13	M1.6
MBNL3	muscleblind like splicing regulator 3	1_14	M1.6
RN7SK	RNA, 7SK small nuclear	1_15	M1.6
ELMSAN1	ELM2 and Myb/SANT domain containing 1	1_16	M1.7
MAP7D1	MAP7 domain containing 1	1_17	M1.7
ARPC1A	actin related protein 2/3 complex subunit 1A	1_18	M1.7
HEMGN	hemogen	1_19	M1.8
PIP4K2A	phosphatidylinositol-5-phosphate 4-kinase type 2 alpha	1_20	M1.8
EPB42	erythrocyte membrane protein band 4.2	1_21	M1.8
GLE1	GLE1, RNA export mediator	1_22	M1.9
PIK3CD	phosphatidylinositol-4,5-bisphosphate 3-kinase catalytic subunit delta	1_23	M1.9
YIPF3	Yip1 domain family member 3	1_24	M1.9
SLFN11	schlafen family member 11	1_25	M1.10
SDE2	SDE2 telomere maintenance homolog	1_26	M1.10
SERTAD1	SERTA domain containing 1	1_27	M1.10
PPP2R2A	protein phosphatase 2 regulatory subunit Balpha	1_28	M2.1
ATP5F1	ATP synthase, H+ transporting, mitochondrial Fo complex subunit B1	1_29	M2.1
SSBP1	single stranded DNA binding protein 1	1_30	M2.1
RASA1	RAS p21 protein activator 1	1_31	M2.2
ME2	malic enzyme 2	1_32	M2.2
PRDM1	PR/SET domain 1	1_33	M2.2
SPEN	spen family transcriptional repressor	1_34	M2.3
CREBRF	CREB3 regulatory factor	1_35	M2.3
ATP6V1D	ATPase H+ transporting V1 subunit D	1_36	M2.3
IFIH1	interferon induced with helicase C domain 1	1_37	M2.4
GBP4	guanylate binding protein 4	1_38	M2.4
XAF1	XIAP associated factor 1	1_39	M2.4
TJAP1	tight junction associated protein 1	1_40	M2.5
MBP	myelin basic protein	1_41	M2.5
GRN	granulin	1_42	M2.5
TP53BP2	tumor protein p53 binding protein 2	1_43	M2.6
MCOLN2	mucolipin 2	1_44	M2.6
BTG3	BTG anti-proliferation factor 3	1_45	M2.6
PPP4R1	protein phosphatase 4 regulatory subunit 1	1_46	M2.8
MYO1F	myosin IF	1_47	M2.8
DPEP2	dipeptidase 2	1_48	M2.8
TNF	tumor necrosis factor	1_49	M2.11
PPP1R15A	protein phosphatase 1 regulatory subunit 15A	1_50	M2.11
NFKBIZ	NFKB inhibitor zeta	1_51	M2.11
LAMTOR3	late endosomal/lysosomal adaptor, MAPK and MTOR activator 3	1_52	M2.15
VPS37C	VPS37C, ESCRT-I subunit	1_53	M2.15
STK17B	serine/threonine kinase 17b	1_54	M2.15
FNIP1	folliculin interacting protein 1	1_55	M3.1
PBX2	PBX homeobox 2	1_56	M3.1
RAB22A	RAB22A, member RAS oncogene family	1_57	M3.1
MAPK6	mitogen-activated protein kinase 6	1_58	M3.5
C17ORF91	RNA gene MIR22HG (MIR22 Host Gene), miRNA class	1_59	M3.5
MCL1	BCL2 family apoptosis regulator	1_60	M3.5
GRAMD1A	GRAM domain containing 1A	1_61	M4.3
NFKB2	nuclear factor kappa B subunit 2	1_62	M4.3
IER5	immediate early response 5	1_63	M4.3
CASP1	caspase 1	1_64	M4.4
APOL3	apolipoprotein L3	1_65	M4.4
SQLE	squalene epoxidase	1_66	M4.4
PGD	phosphogluconate dehydrogenase	1_67	M4.5
EVI2A	ecotropic viral integration site 2A	1_68	M4.5
ZYX	zyxin	1_69	M4.5
NCF4	neutrophil cytosolic factor 4	1_70	M4.6
GNG10	G protein subunit gamma 10	1_71	M4.6
PECAM1	platelet and endothelial cell adhesion molecule 1	1_72	M4.6
TWF2	twinfilin actin binding protein 2	1_73	M5.3
LAMTOR4	late endosomal/lysosomal adaptor, MAPK and MTOR activator 4	1_74	M5.3
PADI4	peptidyl arginine deiminase 4	1_75	M5.3
G0S2	G0/G1 switch 2	1_76	M5.5
IL1RN	interleukin 1 receptor antagonist	1_77	M5.5
IRAK2	interleukin 1 receptor associated kinase 2	1_78	M5.5
PFKFB3	6-phosphofructo-2-kinase/fructose-2,6-biphosphatase 3	1_79	M5.6
PIM3	Pim-3 proto-oncogene, serine/threonine kinase	1_80	M5.6
BCL2A1	BCL2 related protein A1	1_81	M5.6
KIAA0513	KIAA0513	1_82	M6.2
RPS6KA1	ribosomal protein S6 kinase A1	1_83	M6.2
CNEP1R1	CTD nuclear envelope phosphatase 1 regulatory subunit 1	1_84	M6.2
CCRL2	C-C motif chemokine receptor like 2	1_85	M6.6
OSM	oncostatin M	1_86	M6.6
CYP4B1	cytochrome P450 family 4 subfamily B member 1	1_87	M6.6
GK	glycerol kinase	1_88	M7.3
SLC43A3	solute carrier family 43 member 3	1_89	M7.3
DCUN1D3	defective in cullin neddylation 1 domain containing 3	1_90	M7.3
GTF3C3	Homo sapiens general transcription factor IIIC, polypeptide 3	1_91	KHG
CFAP20	cilia and flagella associated protein 20 [ Homo sapiens (human) ]	1_92	KHG
VPS26A	retromer complex component A	1_93	KHG
C18orf8	chromosome 18 open reading frame 8 (Also known as MIC1)	1_94	KHG
RPL7A	Homo sapiens ribosomal protein L7a	1_95	KHG
CD81	CD81 molecule	1_96	KHG
EIF5A	eukaryotic translation initiation factor 5A	2_1	M1.3
ICA1	Homo sapiens islet cell autoantigen 1, 69kDa (ICA1)	2_2	M1.3
IGF2BP2	insulin like growth factor 2 mRNA binding protein 2	2_3	M1.3
MRPL14	mitochondrial ribosomal protein L14	2_4	M2.7
TMEM205	transmembrane protein 205	2_5	M2.7
IL27RA	interleukin 27 receptor subunit alpha	2_6	M2.7
ATP6V0C	ATPase H+ transporting V0 subunit c, transcript variant 1	2_7	M2.9
FAM210B	family with sequence similarity 210 member B	2_8	M2.9
DMTN	dematin actin binding protein	2_9	M2.9
SMAD4	SMAD family member 4	2_10	M2.12
CDC40	cell division cycle 40	2_11	M2.12
GIT2	GIT ArfGAP 2	2_12	M2.12
RSL1D1	ribosomal L1 domain containing 1	2_13	M2.13
CD300A	CD300a molecule	2_14	M2.13
STX6	syntaxin 6	2_15	M2.13
TNFSF10	tumor necrosis factor superfamily member 10	2_16	M2.14
HHEX	hematopoietically expressed homeobox	2_17	M2.14
CD36	CD36 molecule	2_18	M2.14
ARAP3	ArfGAP with RhoGAP domain, ankyrin repeat and PH domain 3	2_19	M3.2
ATP6V0A1	ATPase H+ transporting V0 subunit a1	2_20	M3.2
IFNAR2	interferon alpha and beta receptor subunit 2	2_21	M3.2
NARF	nuclear prelamin A recognition factor	2_22	M3.3
SRF	serum response factor	2_23	M3.3
KIAA0226L	KIAA0226 like	2_24	M3.3
HIVEP1	human immunodeficiency virus type I enhancer binding protein 1	2_25	M3.4
EPM2AIP1	EPM2A interacting protein 1	2_26	M3.4
WTAP	Wilms tumor 1 associated protein	2_27	M3.4
NUP214	nucleoporin 214	2_28	M3.6
CRLF3	cytokine receptor like factor 3	2_29	M3.6
CEP63	centrosomal protein 63	2_30	M3.6
IFFO1	intermediate filament family orphan 1	2_31	M3.7
LRCH4	leucine rich repeats and calponin homology domain containing 4	2_32	M3.7
RAF1	Raf-1 proto-oncogene, serine/threonine kinase	2_33	M3.7
PYGL	phosphorylase, glycogen, liver	2_34	M4.1
MTSS1	metastasis suppressor 1	2_35	M4.1
PPCS	phosphopantothenoylcysteine synthetase	2_36	M4.1
PLIN5	perilipin 5	2_37	M4.2
WDR74	WD repeat domain 74	2_38	M4.2
CCDC15	coiled-coil domain containing 15	2_39	M4.2
GLA	galactosidase alpha	2_40	M5.1
IRF2BP2	interferon regulatory factor 2 binding protein 2	2_41	M5.1
RSRP1	arginine and serine rich protein 1	2_42	M5.1
PIK3CG	phosphatidylinositol-4,5-bisphosphate 3-kinase catalytic subunit gamma	2_43	M5.2
TMEM140	transmembrane protein 140	2_44	M5.2
RTN3	reticulon 3	2_45	M5.2
NFKBID	NFKB inhibitor delta	2_46	M5.4
OAS2	2'-5'-oligoadenylate synthetase 2	2_47	M5.4
ISG15	Ubiquitin-like protein ISG15 precursor	2_48	M5.4
LMO2	LIM domain only 2	2_49	M6.1
BCKDK	branched chain ketoacid dehydrogenase kinase	2_50	M6.1
ATF5	activating transcription factor 5	2_51	M6.1
ADORA2A	adenosine A2a receptor	2_52	M6.5
RIPK2	receptor interacting serine/threonine kinase 2	2_53	M6.5
MAP3K8	mitogen-activated protein kinase kinase kinase 8	2_54	M6.5
TIMP2	TIMP metallopeptidase inhibitor 2	2_55	M7.1
JAML	junction adhesion molecule like	2_56	M7.1
C10orf54	chromosome 10 open reading frame 54	2_57	M7.1
IFIT3	interferon induced protein with tetratricopeptide repeats 3	2_58	M7.2
IFIT1	interferon induced protein with tetratricopeptide repeats 1	2_59	M7.2
OASL	2'-5'-oligoadenylate synthetase like	2_60	M7.2
NFIL3	nuclear factor, interleukin 3 regulated	2_61	M7.4
MYC	v-myc avian myelocytomatosis viral oncogene homolog	2_62	M7.4
CD55	CD55 molecule (Cromer blood group)	2_63	M7.4
PFKFB4	6-phosphofructo-2-kinase/fructose-2,6-biphosphatase 4	2_64	M7.5
TLR6	toll like receptor 6	2_65	M7.5
PELO	pelota homolog (Drosophila)	2_66	M7.5
DENND5A	DENN domain containing 5A	2_67	M8.2
IGSF6	immunoglobulin superfamily member 6	2_68	M8.2
MTF1	metal regulatory transcription factor 1	2_69	M8.2
NLRP12	NLR family pyrin domain containing 12	2_70	M8.3
ANKRD13D	ankyrin repeat domain 13D	2_71	M8.3
PPM1M	protein phosphatase, Mg2+/Mn2+ dependent 1M	2_72	M8.3
CCL3L1	C-C motif chemokine ligand 3 like 1	2_73	M8.4
PLAUR	plasminogen activator, urokinase receptor	2_74	M8.4
CCL3	C-C motif chemokine ligand 3	2_75	M8.4
ETS2	ETS proto-oncogene 2, transcription factor	2_76	M9.1
DUSP2	dual specificity phosphatase 2	2_77	M9.1
SLC39A8	solute carrier family 39 member 8	2_78	M9.1
LHFPL2	lipoma HMGIC fusion partner-like 2	2_79	M9.2
GPAT3	glycerol-3-phosphate acyltransferase 3	2_80	M9.2
LTA	lymphotoxin alpha	2_81	M9.2
PLAGL2	PLAG1 like zinc finger 2	2_82	M9.3
TNFAIP2	TNF alpha induced protein 2	2_83	M9.3
TICAM1	toll like receptor adaptor molecule 1	2_84	M9.3
FAM214B	family with sequence similarity 214 member B	2_85	M10.1
RAB24	RAB24, member RAS oncogene family	2_86	M10.1
FAM46A	family with sequence similarity 46 member A	2_87	M10.1
DUSP5	dual specificity phosphatase 5	2_88	M11.1
TRAF1	TNF receptor associated factor 1	2_89	M11.1
YRDC	yrdC N6-threonylcarbamoyltransferase domain containing	2_90	M11.1
GTF3C3	Homo sapiens general transcription factor IIIC, polypeptide 3	2_91	HKG
CFAP20	cilia and flagella associated protein 20 [ Homo sapiens (human) ]	2_92	HKG
VPS26A	retromer complex component A	2_93	HKG
C18orf8	chromosome 18 open reading frame 8 (Also known as MIC1)	2_94	HKG
RPL7A	Homo sapiens ribosomal protein L7a	2_95	HKG
CD81	CD81 molecule	2_96	HKG
HKG, housekeeping genes

## Sheet: Supplemental Table S6
Gene	Gene product	Regulation in P	Stimuli	Transcriptional Module	Modular Cluster	Cluster Specificity	Cluster Function
XAF1	XIAP associated factor 1	not	cGAMP	M2.4	C4	TIR specific	Type I and II interferons, inflammation, caspases and apoptosis
TP53BP2	tumor protein p53 binding protein 2	down	PMA/Ionomycin	M2.6	C4	TIR specific	Type I and II interferons, inflammation, caspases and apoptosis
TP53BP2	tumor protein p53 binding protein 2	down	anti-IgG/IgM	M2.6	C4	TIR specific	Type I and II interferons, inflammation, caspases and apoptosis
TP53BP2	tumor protein p53 binding protein 2	not	cGAMP	M2.6	C4	TIR specific	Type I and II interferons, inflammation, caspases and apoptosis
TP53BP2	tumor protein p53 binding protein 2	down	TNF-⍺	M2.6	C4	TIR specific	Type I and II interferons, inflammation, caspases and apoptosis
SQLE	squalene epoxidase	down	anti-CD3/CD28	M4.4	C4	TIR specific	Type I and II interferons, inflammation, caspases and apoptosis
SQLE	squalene epoxidase	not	Poly(I:C)	M4.4	C4	TIR specific	Type I and II interferons, inflammation, caspases and apoptosis
MCOLN2	mucolipin 2	down	PMA/Ionomycin	M2.6	C4	TIR specific	Type I and II interferons, inflammation, caspases and apoptosis
MCOLN2	mucolipin 2	down	anti-IgG/IgM	M2.6	C4	TIR specific	Type I and II interferons, inflammation, caspases and apoptosis
MCOLN2	mucolipin 2	down	anti-CD3/CD28	M2.6	C4	TIR specific	Type I and II interferons, inflammation, caspases and apoptosis
MCOLN2	mucolipin 2	down	MDP	M2.6	C4	TIR specific	Type I and II interferons, inflammation, caspases and apoptosis
MCOLN2	mucolipin 2	down	IL-1β	M2.6	C4	TIR specific	Type I and II interferons, inflammation, caspases and apoptosis
MCOLN2	mucolipin 2	down	R848	M2.6	C4	TIR specific	Type I and II interferons, inflammation, caspases and apoptosis
MCOLN2	mucolipin 2	down	IFN⍺/β	M2.6	C4	TIR specific	Type I and II interferons, inflammation, caspases and apoptosis
MCOLN2	mucolipin 2	down	LPS	M2.6	C4	TIR specific	Type I and II interferons, inflammation, caspases and apoptosis
IRF7	interferon regulatory factor 7	not	5'ppp-dsRNA	M1.2	C4	TIR specific	Type I and II interferons, inflammation, caspases and apoptosis
IFIH1	interferon induced with helicase C domain 1	down	TNF-⍺	M2.4	C4	TIR specific	Type I and II interferons, inflammation, caspases and apoptosis
SPEN	spen family transcriptional repressor	down	PMA/Ionomycin	M2.3	C3	NA	Inflammation, phagocytosis, apoptosis
SPEN	spen family transcriptional repressor	down	MDP	M2.3	C3	NA	Inflammation, phagocytosis, apoptosis
SPEN	spen family transcriptional repressor	down	R848	M2.3	C3	NA	Inflammation, phagocytosis, apoptosis
SPEN	spen family transcriptional repressor	down	TNF-⍺	M2.3	C3	NA	Inflammation, phagocytosis, apoptosis
RASA1	RAS p21 protein activator 1	down	PMA/Ionomycin	M2.2	C3	NA	Inflammation, phagocytosis, apoptosis
PPP2R2A	protein phosphatase 2 regulatory subunit Balpha	not	IL-1β	M2.1	C3	NA	Inflammation, phagocytosis, apoptosis
LAMTOR3	late endosomal/lysosomal adaptor, MAPK and MTOR activator 3	down	anti-IgG/IgM	M2.15	C3	NA	Inflammation, phagocytosis, apoptosis
LAMTOR3	late endosomal/lysosomal adaptor, MAPK and MTOR activator 3	not	MDP	M2.15	C3	NA	Inflammation, phagocytosis, apoptosis
LAMTOR3	late endosomal/lysosomal adaptor, MAPK and MTOR activator 3	not	Poly(dA:dT)	M2.15	C3	NA	Inflammation, phagocytosis, apoptosis
LAMTOR3	late endosomal/lysosomal adaptor, MAPK and MTOR activator 3	down	R848	M2.15	C3	NA	Inflammation, phagocytosis, apoptosis
ATP6V1D	ATPase H+ transporting V1 subunit D	down	IL-1β	M2.3	C3	NA	Inflammation, phagocytosis, apoptosis
SLC43A3	solute carrier family 43 member 3	up	IL-1β	M7.3	C6	Common to TIR and bacterial stimulation	Inflammation
GRAMD1A	GRAM domain containing 1A	up	IL-1β	M4.3	C6	Common to TIR and bacterial stimulation	Inflammation
GK	glycerol kinase	down	5'ppp-dsRNA	M7.3	C6	Common to TIR and bacterial stimulation	Inflammation
GK	glycerol kinase	down	cGAMP	M7.3	C6	Common to TIR and bacterial stimulation	Inflammation
DCUN1D3	defective in cullin neddylation 1 domain containing 3	up	5'ppp-dsRNA	M7.3	C6	Common to TIR and bacterial stimulation	Inflammation
CYP4B1	cytochrome P450 family 4 subfamily B member 1	down	cGAMP	M6.6	C6	Common to TIR and bacterial stimulation	Inflammation
RN7SK	RNA, 7SK small nuclear	down	Poly(dA:dT)	M1.6	C2	Poly(I:C) specific	Erythrocytes, hemoglobin and platelets
GNG11	G protein subunit gamma 11	not	MDP	M1.6	C2	Poly(I:C) specific	Erythrocytes, hemoglobin and platelets
ARPC1A	actin related protein 2/3 complex subunit 1A	not	PMA/Ionomycin	M1.7	C1	Common to TIR and bacterial stimulation	Cell signaling, ubiquitination, cell movement, type I interferons and inflammation
YIPF3	Yip1 domain family member 3	up	PMA/Ionomycin	M1.9	C1	Common to TIR and bacterial stimulation	Cell signaling, ubiquitination, cell movement, type I interferons and inflammation
VAMP3	vesicle associated membrane protein 3	down	IL-1β	M1.1	C1	Common to TIR and bacterial stimulation	Cell signaling, ubiquitination, cell movement, type I interferons and inflammation
TMEM167B	transmembrane protein 167B	not	PMA/Ionomycin	M1.1	C1	Common to TIR and bacterial stimulation	Cell signaling, ubiquitination, cell movement, type I interferons and inflammation
SAP30L	SAP30 like	not	cGAMP	M1.5	C1	Common to TIR and bacterial stimulation	Cell signaling, ubiquitination, cell movement, type I interferons and inflammation
MAP7D1	MAP7 domain containing 1	not	IL-1β	M1.7	C1	Common to TIR and bacterial stimulation	Cell signaling, ubiquitination, cell movement, type I interferons and inflammation
TWF2	twinfilin actin binding protein 2	down	IL-1β	M5.3	C0	Common to TIR and bacterial stimulation	Cell differentiation, proliferation, adhesion and metabolism
PADI4	peptidyl arginine deiminase 4	not	cGAMP	M5.3	C0	Common to TIR and bacterial stimulation	Cell differentiation, proliferation, adhesion and metabolism
KIAA0513	KIAA0513	not	IL-1β	M6.2	C0	Common to TIR and bacterial stimulation	Cell differentiation, proliferation, adhesion and metabolism
DPEP2	dipeptidase 2	up	5'ppp-dsRNA	M2.8	C0	Common to TIR and bacterial stimulation	Cell differentiation, proliferation, adhesion and metabolism
DPEP2	dipeptidase 2	not	IL-1β	M2.8	C0	Common to TIR and bacterial stimulation	Cell differentiation, proliferation, adhesion and metabolism
CNEP1R1	CTD nuclear envelope phosphatase 1 regulatory subunit 1	down	PMA/Ionomycin	M6.2	C0	Common to TIR and bacterial stimulation	Cell differentiation, proliferation, adhesion and metabolism
